# Supplementary material for: Advanced lesion symptom mapping analyses and implementation as BCBtoolkit
Source: Gigascience. 2018 Feb 8;7(3):giy004. doi: 10.1093/gigascience/giy004 (PMC5863218; doi:10.1093/gigascience/giy004)
Supplement: Supplement Materials [file giy004_supp.zip]

Archive with 4 entries (4 files):
- Supplementary figure 1.docx
- Supplementary figure 2.docx
- Supplementary figure 3.docx
- Supplementary_material.docx
